# Supplementary material for: Priming a vascular-selective cytokine response permits CD8+ T-cell entry into tumors
Source: Nat Commun. 2023 Apr 14;14:2122. doi: 10.1038/s41467-023-37807-z (PMC10101959; doi:10.1038/s41467-023-37807-z)
Supplement: Supplementary file 3 — Supplementary Data 1 [file 41467_2023_37807_MOESM3_ESM.xlsx]

## Sheet: qPCR primers
	Species	Gene name	Forward	Reverse
	Mouse	Icam1	5-GCTGTGCTTTGAGAACTGTGG-3	5-CCTTGCCTACTTGCTGCCA-3
	Mouse	Icam2	5-TGGGTATATCATCCGCAGCATC-3	5-AGCCTTCCGTTCTCTTGGTG-3
	Mouse	Vcam1	5-CCTGTTCCAGCGAGGGTCTA-3	5-AAGGTGAGGGTGGCATTTCC-3
	Mouse	Eselectin	5-CGTTTGACTGTGTGGAAGGGT-3	5-TGGCGTCTCGTTATCCCAGA-3
	Mouse	Pselectin	5-CACTCCTGGCTCTGCTAAGAAA-3	5-TAGGTGGCTGTGAGGGTTCAAG-3
	Mouse	Dnmt1	5-AGAAGGACAAAGCACCCACG-3	5-CTGACAGACCTCACAGACACCAC-3
	Mouse	Dnmt deta	5-CTTGGAGAACGGAACACACA-3	5-CCACGGAACTAGGTGAAGTTT-3
	Mouse	Dnmt3a	5-ATGTGGTTCGGAGATGGCAA-3	5-ATGGGCTGCTTGTTGTAGGTG-3
	Mouse	Dnmt3b	5-CGAACTCCATCAGACAGGGC-3	5-TAGTGAGCAGGGAAGCCGAA-3
	Mouse	Ccl3	5-TTTGCTCCCAGCCAGGTGTC-3	5-GGCATTCAGTTCCAGGTCAGT-3
	Mouse	Ccl4	5-CCTCCCACTTCCTGCTGTTT-3	5-CTGCTGGTCTCATAGTAATCCA-3
	Mouse	Ccl5	5-GCAGTCGTGTTTGTCACTCG-3	5-CCACTTCTTCTCTGGGTTGGC-3
	Mouse	Cxcl1	5-GCTTGCCTTGACCCTGAA-3	5-TCTTCTTTCTCCGTTACTTGGG-3
	Mouse	Cxcl9	5-CTGGAGCAGTGTGGAGTTCG-3	5-CTGTTTGAGGTCTTTGAGGGAT-3
	Mouse	Cxcl10	5-GACATCCCGAGCCAACCTTC-3	5-TGAGGCAGAAAATGACGGC-3
	Mouse	Cxcl11	5-CTGTTTCCTGTGAGTCTGCCTT-3	5-CAGCCATCCCTACCATTCATTC-3
	Mouse	Cxcl16	5- CAGGCTCGTCTCCATCAGTG-3	5- GCAAAGGGTCAGCAGGTCAA-3
	Mouse	Cdkn1a	5-TCCAGACATTCAGAGCCACAGG	5- CCGAAGAGACAACGGCACAC-3
	Mouse	Cdkn1b (p21)	5-GCTTGCCCGAGTTCTACTACAG-3	5-CAGAGTTTGCCTGAGACCCAA-3
	Mouse	Cdkn1c (p57)	5-AAGCGAACAGGCAGGCAAG-3	5-ATTGGTGATGGACGGCTCCT-3
	Mouse	Cdkn2c	5-CCATCCCAGTCCTTCTGTCA-3	5- CCCTTTCCTTTGCTCCTAATCA-3
	Mouse	Cdkn2d	5-GCCACTGTCTCCAGCCTTAC-3	5-AACCACAAACTGCTCCTCCC-3
	Mouse	Cdkn3	5-ATCCTGTCTTGCTGCTTGTCTC-3	5-GGCTGTCTATGGCTTGCTGTG-3
	Mouse	Trp53	5-CAGTTGTTGGACCCTGGCA-3	5-GCAGAATGGAAGGAAAGTAGGC-3
	Mouse	Madcam1	5-AGTCTCTCCTTTGCCCTGCT-3	5-GAACAGTGGTGTGCCCTCAG-3
	Mouse	Ackr1	5-CTGCTCCCTGCTACTCCTGT-3	5-CTGCCCACTGCTAACTCTGC-3
	Mouse	Il33	5-CGGTGTGGATGGGAAGAAGC-3	5-AGTAGTCCTTGTCGTTGGCA-3
	Mouse	Chst4	5-GATGCTGACCTGTGGAACGG-3	5-CGGCGATGGGTAGTTAGAAAACA-3
	Mouse	Ccl21	5CGGTCCAACTCACAGGCAAA-3	5-TTGAAGCAGGGCAAGGGTGT-3
	Mouse	Ccl19	5-CTCACTGGGGCACACACAAG-3	5-TGACTGGAATCGCTCAGATGT-3
	Human	Vcam1	5-CGAACCCAAACAAAGGCAGAG-3	5-AGGATGGAGGAAGGGCTGAC-3
	Human	Cxcl9	5-TCCTCTTGGGCATCATCTTG-3	5-AACAGCGACCCTTTCTCACT-3
	Human	Cxcl10	5-AACCTCCAGTCTCAGCACCA-3	5-GAGTCAGAAAGATAAGGCAGCA-3

## Sheet: ERV
	Species	Gene name	Forward	Reverse
	Mouse	IAP-MIA14 gag	5-GATCAATTAGCGGAGGTCTCTAG-3	5-CCA GTC TGT TTC TTC AGA GGA GAA-3
	Mouse	IAP-MIA14 LTR	5-GACACGTCCTAGGCGAAATATAAC-3	5-TATTGCTTACATCTTCAGGAG CAAG-3
	Mouse	IAPEZ gag	5- GCTCTCCCTAGTATGGGCAAATAT-3	5-AATCTCTCTGCTCTGGAGTCAAAG-3
	Mouse	Syncytin-A	5-GATGACAT CAC TGCCACAC-3	5-ATTGTCCGGCTCGAATAGG-3
	Mouse	mERVL gag-pol	5-ACATACCCAGTAATGGTCAGCAC-3	5-ATTGGTTAGCCAGTACCAAAGGT-3
	Mouse	B1 (consensus)	5-GAGGCAGAGGCAGGCGGA TT-3	5-GTTTCTCTGTGTAGCCCTGGC-3
	Mouse	mBeta actin	5-TTCTTGGGTATGGAATCCTGTGG-3	5-TGGCA AGAGG CTTTACGGATG-3

## Sheet: ChIP
	Species	Gene name	Forward	Reverse
	Mouse	Cxcl9	5-CTTGCAGAGGAAGTGCGGTA-3	5-AGGTCTGTGAGAAACGCCAG-3
	Mouse	Cxcl10	5-CCCTGAGTCCTGATTGGCTG-3	5-AATGCCCTCGGTTTACAGGG-3

## Sheet: si-RNA
	Species	si-RNA	Sequence
	Mouse	Dnmt1 #1	5-UACCCUGAGCACUACCGCAAGUAUU-3
	Mouse	Dnmt1 #2	5-CCAAGCUGGUCUAUCAGAUCU UUGA-3
