# Supplementary material for: Priming a vascular-selective cytokine response permits CD8+ T-cell entry into tumors
Source: Nat Commun. 2023 Apr 14;14:2122. doi: 10.1038/s41467-023-37807-z (PMC10101959; doi:10.1038/s41467-023-37807-z)
Supplement: Supplementary file 5 — Source Data [file 41467_2023_37807_MOESM5_ESM.xlsx]

## Sheet: Fig 1A (top)
	Control													DNMT1iECKO
0	0	0	0	0	0	0	116	52	37	181	63			0	0	0	0	0	0	40	43	6.5
1	0	0	0.194078	0	0	1.008	141	98.2	51.5	203	101			0.199874	0.915063	0.074358	0	0	2.0025	61.7	49.4	13.8
3	0	0.277724	2.80597	0.6776	0	1.25692	155	161	86.5	248	119			0.536313	10.8458	0.199874	0	0.79255	4.54965	63.6	67.6	15.4
5	0.409909	0.569492	7.67083	10.8572	0.907742	7.26209	175.9	165.8	99.66	315.4	186.6			1.06774	14.3218	0.191558	0.877982	1.01482	14.7039	67.31	86.98	15.61
7	0.870124	0.681472	16.6939	1.28652	0.937998	17.2233	200	273	159	374	258			1.06774	36.4297	2.80284	0.8712	0.221778	2.33378	90.8	142	18.1
9	4.09435	3.98905	25.3742	17.9773	2.3485	95.8037	224.2	340.7	172.7	395.8	274.8			4.15878	30.644	4.94815	0.8712	0.221778	5.6448	96.02	139.5	24.87
11	26.7662	1.97196	46.0855	40.305	3.56339	104.864	256	376.5	188.2	426.2	314.7			8.64131	28.1137	15.57	0.8712	0.2656	6.615	98.07	183.1	28.28
13	35.0599	18.2237	92.7949	113.919	16.9472	255.414	273.5	405.1	222.3	518	359.2			10.9144	24.4874	12.569	0.8712	0.500625	10.5988	114.1	186.8	70.16
15	45.2466	37.3315	212.038	147.442	57.5932	643.581	279	495	237	650	378			37.0881	24.223	33.048	0.937998	3.2842	10.8495	125	193	105
17	191.079	67.7462	309.431	315.301	297.391	957.503	316	530	274	670	431			34.3544	5.37081	27.8506	1.00781	16.9639	15.123	128	274	103
19	389.984	218.673	723.711	377.878	484.549	1186.87	358	583	321	699	659			28.3691	2.11997	31.4382	1.00781	32.0346	3.62708	158	309	108
21	728.265	314.151	837.826	462.833	524.431	1255.76	411	632	391	784	759			38.737	0.139538	119.238	1.00781	32.0346	3.62708	225	332	130
23	1232.01	421.076	1118.05	508.3	541.185	1357.96	496.5	746	499	991.7	945.9			62.6889	0	118.971	1.00781	37.5005	4.45334	299.9	417.8	241

## Sheet: Fig 1A (bottom)
	Control												DNMT1iECKO
0	0	0	0	0	0	0	0	0					0	0	0	0	0	0	0	0
1	3.75077	1.33772	5.14253	2.40462	0	0	0	0					0.981739	10.7528	19.578	6.9454	0	0	0	0
3	8.65242	8.14662	12.3469	3.29525	0.968	0.103	1.31	0.59					2.352	2.5875	12.544	13.948	0.225	0.411	0.213	0
5	8.95286	15.5259	12.229	2.97493	4.277	1.741	1.334	3.343					10.6502	13.4018	19.2937	6.99716	0.814	1.932	0.599	0.24
7	14.0556	19.1439	12.5217	4.32946	19	8.5	7.7	7.7					10.1062	17.7978	19.1297	11.8442	0.9	16	0.9	0.5
9	22.9855	57.1648	52.7942	4.68	63.31	63.77	23.05	39.64					22.3707	18.6857	24.1584	26.2302	1.594	35.15	3.7	0.59
10	60.6625	84.215	38.6234	22.5458	87.5	72.2	52	45.9					53.0832	38.4053	10.6576	31.7812	11.2	44	23.2	0.86
11	86.9162	143.07	68.2606	36.6879	110.73	83.559	56.165	82.553					120.477	64.51	11.9314	20.6331	14.533	48.577	25.471	0.7679
12	104.896	168.613	70.0321	67.2743	123	92.66	57.05	107.4					93.2463	70.0253	19.9799	20.2248	14.78	48.21	28.46	0.673
13	112.925	171.416	119.319	113.476	138	108	71.9	148					85.0487	49.8192	12.5002	23.0703	22.4	68	41.5	0.71
14	196.875	238.308	130.182	128.665	177.7	145.6	76.47	170.3					72.0135	94.4036	5.43305	51.9329	31.72	69.04	39.09	0.8
15	258.084	296.045	151.951	159.43	195	151	82.65	181.8					127.445	148.096	18.1655	21.8786	44.1	75.75	62.82	0.662
16	260.501	376.962	265.242	172.368	200.7	162.3	89.04	205.6					182.711	144.391	20.5557	20.4329	43.6	97.04	78	0.446
17	315.696	415.04	344.436	152.371	210	175	94	210					234.492	131.608	22.0274	38.6196	67	106	93	0.4
18	490.465	470.074	377.635	289.897	251	214	106	233					236.787	192.382	21.54	47.6732	70.4	128	134	0.46
19	505.643	477.551	539.445	287.758	290	228	111	311					238.349	246.072	12.5699	37.7002	71	164	158	0.7
20	560.631	862.24	575.581	302.248	325	239	132	324					328.353	302.516	15.9384	22.7574	74.9	176	160	0.59
21	565.127	1108.48	580.437	373.824	367.9	289.3	187.7	323.5					339.394	382.511	14.4135	13.9968	95.33	192.6	161.1	0.584

## Sheet: Fig 1C (left)
Control	Dnmt1iECKO
279.238	226.723
249.196	188.68
247.463	160.267
242.794	152.267
231.267	152.024
230.823	148.024
226.563	144.61
196.267	132.569
194.196	131.054
188.598	129.669
186.167	125.083
179.522	123.525
178.228	120.113
177.966	118.882
176.74	118.51
171.693	118.083
170.48	115.983
161.054	114.397
159.569	113.983
155.024	109.113
143.811	109.012
142.167	104.083
139.368	103.527
136.711	100.556
135.167	100.296
135.024	100.012
132.154	99.527
131.326	98.113
127.196	96.77
122.196	90.803
121.125	90.113
120.284	88.503
119.167	85.841
116.61	80.012
116.154	79.113
115.811	78.912
115.255	78.669
114.669	77.598
114.083	77.456
113.569	76.598
112.095	75.284
110.539	74.527
110.154	73.426
109.912	72.841
109.397	72.77
109.397	72.531
107.77	72.426
106.012	71.799
105.326	71.255
104.711	71.154
102.225	70.941
99.811	70.355
99.539	68.77
97.979	68.627
97.497	68.527
97.397	68.255
96.497	67.873
95.941	67.456
95.598	66.698
95.426	66.627
95.225	64.698
94.083	64.385
94.083	64.255
93.77	64.255
92.627	63.263
92.397	62.912
91.882	62.87
90.64	61.77
90.255	61.055
88.665	60.422
88.556	59.556
88.083	59.313
87.99	58.948
87.284	57.87
87.255	57.142
87.184	56.627
86.669	56.534
86.326	56.184
85.841	55.87
85.225	53.314
84.497	53.142
84.355	53.104
84.184	52.899
83.912	52.042
83.142	51.899
81.698	51.728
81.598	51.556
81.054	50.422
80.799	50.085
80.314	49.456
79.77	49.314
77.983	48.899
77.669	48.213
77.355	48.184
76.77	48.042
76.698	47.728
76.322	47.57
75.907	47.503
75.841	47.109
75.154	47.071
74.012	46.87
72.811	45.823
72.799	45.485
72.598	45.485
72.113	44.971
72.042	44.941
71.44	44.194
71.113	43.856
70.669	42.978
70.598	42.728
70.355	42.587
70.255	42.527
70.098	42.414
70.012	41.822
69.961	41.742
69.447	41.485
69.399	40.899
69.213	40.87
68.669	40.314
68.426	40.042
68.355	39.971
68.083	39.699
68.012	39.556
67.669	39.556
67.627	39.456
67.627	39.042
67.365	38.971
67.364	38.698
66.941	38.385
66.704	38.213
66.136	37.971
66.113	37.971
66.113	37.971
65.669	37.627
65.669	37.553
65.657	37.213
65.598	37.042
65.255	36.556
65.113	36.503
64.998	36.219
64.87	36.005
64.627	35.828
64.456	35.799
64.44	35.799
64.426	35.213
64.385	34.649
63.941	34.213
63.314	34.071
63.288	34.071
62.012	33.856
61.841	33.799
61.627	33.728
61.527	33.113
61.527	33.042
61.184	32.971
61.042	32.899
61.042	32.385
60.841	32.171
60.527	32.142
60.375	32.071
60.255	31.728
60.075	31.708
60.042	31.627
59.998	31.556
59.941	31.274
59.77	31.199
59.77	31.142
59.113	31.028
58.981	30.89
58.971	30.556
58.77	30.371
58.629	29.799
58.456	29.627
58.295	29.604
58.113	29.142
58.113	28.825
57.941	28.556
57.87	28.556
57.728	28.556
57.598	28.314
57.213	28.281
57.213	27.728
57.113	27.556
56.845	27.485
56.456	27.485
56.434	27.314
56.399	27
56.355	26.899
56.142	26.728
56.142	26.556
55.941	26.314
55.87	26.142
55.841	25.971
55.77	25.971
55.456	25.899
55.426	25.728
55.213	25.556
55.167	25.213
55.138	25.071
55.032	24.947
54.87	24.899
54.756	24.828
54.698	24.556
54.213	24.485
53.87	24.28
53.556	24.243
53.385	24.142
53.018	24.142
52.789	24.05
52.728	23.899
52.627	23.899
52.355	23.728
52.213	23.657
52.184	23.59
52.008	23.314
51.951	23.314
51.556	23.243
51.385	23.23
51.237	23.142
51.184	23.118
50.857	23.071
50.837	22.899
50.485	22.728
50.456	22.728
50.385	22.728
50.213	22.657
50.012	22.385
49.87	22.385
49.87	22.337
49.542	22.142
49.527	22.142
49.456	22.142
49.333	22.071
49.213	22.035
49.15	21.728
49.113	21.682
48.941	21.657
48.894	21.435
48.799	21.314
48.799	21.314
48.799	21.243
48.527	21.142
48.456	21.142
48.351	21.118
48.247	21.071
48.113	20.934
48.023	20.914
47.941	20.828
47.87	20.728
47.598	20.728
47.548	20.728
47.527	20.469
47.527	20.142
47.308	19.899
47.209	19.899
47.065	19.657
46.941	19.556
46.87	19.556
46.627	19.485
46.561	19.347
46.527	19.142
46.456	19.128
46.399	18.899
46.284	18.859
46.213	18.688
46.113	18.657
46.042	18.485
46.042	18.243
46.042	18.243
45.971	18.131
45.799	17.828
45.799	17.556
45.456	17.485
45.399	17.485
45.385	17.414
44.728	17.185
44.698	17.142
44.456	17.071
44.407	17.071
44.27	17.071
44.213	16.899
44.213	16.728
44.213	16.657
44.142	16.657
43.971	16.657
43.941	16.647
43.87	16.485
43.74	16.314
43.696	16.243
43.527	16.142
43.385	16.071
43.355	15.899
43.109	15.899
42.947	15.899
42.941	15.828
42.899	15.728
42.799	15.657
42.799	15.657
42.799	15.485
42.627	15.314
42.442	15.314
42.208	15.243
42.142	15.243
42.071	15.243
42.042	14.899
41.937	14.828
41.87	14.657
41.799	14.485
41.651	14.485
41.627	14.485
41.598	14.414
41.556	14.414
41.513	14.314
41.456	14.314
41.456	14.314
41.213	14.243
41.19	14.071
41.156	14.071
41.142	14.071
41.042	13.899
41.042	13.899
40.941	13.857
40.923	13.828
40.87	13.828
40.799	13.828
40.722	13.657
40.627	13.243
40.594	13.071
40.527	12.899
40.527	12.899
40.485	12.899
40.485	12.684
40.456	12.657
40.355	12.485
40.284	12.485
40.284	12.414
40.142	12.414
40.11	12.382
40.075	12.243
40.042	12.243
39.87	12.243
39.527	12.209
39.489	12.128
39.408	12.071
39.27	12.071
39.042	12.071
38.556	11.899
38.556	11.828
38.385	11.828
38.294	11.657
38.213	11.414
38.142	11.381
38.132	11.262
38.005	11.243
37.87	11.243
37.87	11.243
37.799	11.243
37.784	11.071
37.627	11.071
37.627	11.071
37.527	10.918
37.456	10.899
37.385	10.899
37.071	10.899
37.042	10.828
37.027	10.69
36.823	10.243
36.58	10.243
36.562	10.243
36.385	10.243
36.385	10.243
36.178	10.2
35.956	9.828
35.899	9.74
35.627	9.714
35.547	9.657
35.485	9.657
35.385	9.657
35.314	9.657
35.294	9.657
34.971	9.485
34.87	9.485
34.799	9.485
34.799	9.485
34.637	9.485
34.556	9.485
34.556	9.462
34.556	9.414
34.556	9.26
34.487	9.243
34.475	9.071
34.448	9.071
34.408	9.071
34.362	9.071
34.259	9.047
34.213	9
34.213	8.828
34.142	8.828
34.113	8.657
34.042	8.657
33.947	8.657
33.866	8.657
33.866	8.657
33.849	8.657
33.842	8.485
33.627	8.414
33.499	8.414
33.456	8.381
33.436	8.243
33.314	8.243
33.304	8.243
33.142	8.243
33.142	8.243
33.142	8.243
32.799	8.071
32.728	8.024
32.627	7.828
32.627	7.828
32.58	7.828
32.456	7.828
32.456	7.657
32.371	7.633
32.213	7.519
31.87	7.414
31.799	7.414
31.728	7.243
31.657	7.243
31.627	7.243
31.456	7.243
31.385	7.071
31.385	6.828
31.385	6.657
31.383	6.657
31.192	6.657
31.185	6.657
31.142	6.657
31.142	6.657
30.971	6.414
30.923	6.414
30.728	6.243
30.485	6.243
30.371	6.243
30.257	6.243
30.253	6.243
30.213	6
30.142	6
30.089	6
30.071	5.828
29.87	5.828
29.799	5.828
29.728	5.828
29.728	5.657
29.595	5.657
29.533	5.414
29.485	5.414
29.485	5.414
29.314	5.414
29.314	5.243
29.213	5.243
29.142	5
28.947	5
28.899	5
28.899	5
28.878	4.828
28.65	4.828
28.556	4.828
28.556	4.828
28.485	4.828
28.385	4.828
28.359	4.828
28.314	4.828
28.268	4.828
28.163	4.414
28.102	4.414
28.071	4.414
28.005	4.414
27.971	4.414
27.971	4.414
27.696	4.414
27.556	4.243
27.556	4.243
27.314	4.243
27.314	4
27.213	4
27.109	4
27.071	4
26.971	3.828
26.928	3.828
26.899	3.828
26.899	3.828
26.718	3.828
26.556	3.828
26.485	3.828
26.479	3.828
26.385	3.828
26.385	3.828
26.314	3.828
26.314	3.414
26.213	3.414
26.142	3.414
26.142	3.414
26.142	3.414
26.056	3.414
25.971	3.414
25.899	3
25.866	3
25.865	3
25.728	3
25.728	3
25.604	3
25.556	3
25.556	3
25.542	3
25.508	3
25.497	2.828
25.485	2.828
25.485	2.828
25.304	2.828
25.213	2.828
25.213	2.828
25.142	2.828
25.071	2.828
24.899	2.828
24.899	2.828
24.899	2.828
24.657	2.828
24.657	2.414
24.637	2.414
24.485	2.414
24.328	2.414
24.059	2.414
23.98	2.414
23.971	2.414
23.899	2.414
23.899	2.414
23.799	2.414
23.728	2.414
23.728	2.414
23.657	2.414
23.556	2.414
23.556	2.414
23.556	2.414
23.556	2.414
23.485	2.414
23.485	2.414
23.485	2.414
23.385	2.414
23.353	2.414
23.314	2.414
23.314	2.414
23.294	2.414
23.142	2
23.142	2
23.142	2
23.124	2
23.107	2
23.071	2
23.071	2
23.071	2
23.014	2
22.899	2
22.866	2
22.799	2
22.785	2
22.728	2
22.556	2
22.395	2
22.355	2
22.337	1.414
22.223	1.414
22.071	1.414
22.071	1.414
22.071	1.414
22.053	1.414
21.899	1.414
21.828	1.414
21.735	1.414
21.625	1.414
21.385	1.414
21.314	1.414
21.314	1.414
21.185	1.414
21.154	1.414
21.142	1.414
21.118	1.414
21.071	1.414
21.071	1
21.071	1
20.971	1
20.928	1
20.899	1
20.899	1
20.828	1
20.828	1
20.785	1
20.752	1
20.728	1
20.728	1
20.657	1
20.657	1
20.475	1
20.452	1
20.446	1
20.385	1
20.314	1
20.293	1
20.142	1
20.071	1
19.992	1
19.971	1
19.971	1
19.899	1
19.828	1
19.728	1
19.728	1
19.657	1
19.657	1
19.657	1
19.657	1
19.607	1
19.585	1
19.485	1
19.485	1
19.314	1
19.314	1
19.192	1
19.142	1
19.071	1
19.071	1
19.061	1
18.971	1
18.971	1
18.899	1
18.899	1
18.899	1
18.728	1
18.728	1
18.728	1
18.657	1
18.657	1
18.657	1
18.566	1
18.556	1
18.542	1
18.54	1
18.485	1
18.485	1
18.314	1
18.314	1
18.314	1
18.251	1
18.071	1
18.071	1
18.071	1
17.899	1
17.887	1
17.84	1
17.728	1
17.657	1
17.631	1
17.556	1
17.556	1
17.556	1
17.532	1
17.485	1
17.364	1
17.322	1
17.314	1
17.314	1
17.314	1
17.142	1
17.071	1
17.071	1
17.071	1
17.071	1
17.071	1
16.899	1
16.899	1
16.899	1
16.828	1
16.814	1
16.761	1
16.735	1
16.657	1
16.624	1
16.59	1
16.556	1
16.556	1
16.509	1
16.485	1
16.485	1
16.324	1
16.314	1
16.314	1
16.243	1
16.243	1
16.243	1
16.142	1
16.14	1
16.071	1
16.071	1
16.071	1
15.899	1
15.899	1
15.83	0
15.828	0
15.828	0
15.828	0
15.828	0
15.728	0
15.728	0
15.728	0
15.728	0
15.657	0
15.657	0
15.509	0
15.314	0
15.314	0
15.314	0
15.243	0
15.096	0
15.071	0
15.071	0
15	0
14.899	0
14.899	0
14.899	0
14.852	0
14.828	0
14.728	0
14.681	0
14.657	0
14.657	0
14.657	0
14.657	0
14.485	0
14.485	0
14.462	0
14.462	0
14.428	0
14.414	0
14.402	0
14.314	0
14.314	0
14.243	0
14.243	0
14.243	0
14.142	0
14.071	0
14.071	0
14	0
13.968	0
13.957	0
13.899	0
13.899	0
13.828	0
13.828	0
13.828	0
13.728	0
13.657	0
13.657	0
13.657	0
13.414	0
13.347	0
13.314	0
13.314	0
13.243	0
13.243	0
13.243	0
13	0
12.933	0
12.899	0
12.828	0
12.828	0
12.828	0
12.828	0
12.795	0
12.657	0
12.657	0
12.485	0
12.485	0
12.485	0
12.462	0
12.414	0
12.414	0
12.243	0
12.243	0
12.243	0
12.071	0
12.071	0
11.899	0
11.899	0
11.828	0
11.828	0
11.828	0
11.657	0
11.485	0
11.485	0
11.485	0
11.485	0
11.485	0
11.485	0
11.414	0
11.347	0
11.243	0
11.243	0
11.243	0
11.243	0
11.243	0
11.212	0
11.071	0
11.071	0
11.071	0
11.071	0
11.071	0
11.071	0
11.071	0
10.899	0
10.828	0
10.828	0
10.828	0
10.69	0
10.657	0
10.657	0
10.485	0
10.485	0
10.485	0
10.485	0
10.243	0
10.243	0
10.243	0
10.071	0
10.033	0
9.899	0
9.828	0
9.795	0
9.657	0
9.657	0
9.657	0
9.657	0
9.657	0
9.657	0
9.657	0
9.657	0
9.657	0
9.571	0
9.485	0
9.414	0
9.414	0
9.243	0
9.157	0
9.071	0
9.071	0
9.071	0
9.071	0
9.071	0
9.071	0
9	0
8.828	0
8.828	0
8.828	0
8.828	0
8.803	0
8.803	0
8.657	0
8.657	0
8.657	0
8.657	0
8.485	0
8.485	0
8.485	0
8.414	0
8.381	0
8.321	0
8.243	0
8.243	0
8.243	0
8.243	0
8.243	0
8.071	0
8.071	0
8.071	111.598
8.071	81.255
8.071	70.113
8.024	67.598
8	67.113
8	60.385
7.828	54.841
7.828	53.698
7.828	50.971
7.828	47.742
7.828	47.341
7.657	45.556
7.657	39.971
7.657	39.314
7.657	38.385
7.657	38.27
7.657	37.614
7.657	36.931
7.657	35.385
7.657	35.213
7.657	33.627
7.414	33.314
7.414	32.456
7.324	32.385
7.243	31.899
7.243	31.485
7.243	31.314
7.243	31.304
7.243	31.042
7.243	30.899
7.243	30.799
7.184	29.799
7.071	29.314
6.966	28.971
6.828	28.971
6.828	28.314
6.828	28.314
6.828	27.475
6.828	26.971
6.828	25.899
6.828	25.142
6.828	24.971
6.657	24.694
6.657	24.257
6.657	24.213
6.536	24.213
6.438	23.728
6.414	23.59
6.414	23.243
6.414	23.142
6.414	22.899
6.414	22.899
6.243	22.485
6.243	22.385
6.243	22.385
6.243	22.071
6.243	21.728
6.243	21.485
6.243	21.342
6.243	21.118
6.243	21.071
6.243	20.728
6.243	20.485
6.243	20.314
6	20.314
6	20.142
6	19.923
5.828	19.899
5.828	19.556
5.828	19.071
5.828	19.006
5.828	18.828
5.828	18.681
5.828	18.432
5.828	17.728
5.828	17.681
5.828	17.243
5.828	16.899
5.828	16.657
5.828	16.142
5.828	16.071
5.771	15.899
5.657	15.728
5.657	15.657
5.657	15.657
5.414	15.314
5.414	14.899
5.414	14.597
5.414	14.314
5.414	13.899
5.414	13.899
5.414	13.828
5.414	13.728
5.414	13.657
5.414	13.243
5.414	13.132
5.243	13.071
5.243	12.437
5.243	12.408
5.243	12.071
5.243	11.933
5.243	11.828
5.243	11.657
5.243	11.071
5.243	11.071
5.243	10.852
5.036	10.828
5	10.69
5	10.657
5	10.243
5	10.243
5	10.243
4.889	10.071
4.828	9.657
4.828	9.485
4.828	9.485
4.828	9.243
4.828	9.071
4.828	8.828
4.828	8.714
4.828	8.657
4.828	8.381
4.828	8.243
4.828	8.243
4.828	8.243
4.828	8.071
4.828	8.024
4.828	7.657
4.828	7.414
4.414	7.243
4.414	7.243
4.414	7.243
4.414	7.071
4.414	7
4.414	6.828
4.414	6.828
4.414	6.828
4.414	6.828
4.414	6.243
4.414	5.748
4.414	5.243
4.414	5.243
4.414	5
4.414	5
4.414	4.828
4.414	4.828
4.414	4.414
4.414	4.243
4.357	4.243
4.328	4.243
4.243	4.243
4.243	4.243
4.243	4
4.243	4
4.243	3.828
4.243	3.828
4.243	3.828
4.243	3.828
4.078	3.414
4	3.414
4	3.414
4	3.414
4	3.414
4	3.414
4	3
4	3
4	3
4	3
3.828	3
3.828	2.828
3.828	2.828
3.828	2.828
3.828	2.828
3.828	2.828
3.828	2.828
3.828	2.414
3.828	2.414
3.828	2.414
3.828	2.414
3.828	2.414
3.828	2.414
3.828	2.414
3.828	2.414
3.828	2.414
3.828	2.414
3.828	2.414
3.414	2.414
3.414	2
3.414	2
3.414	2
3.414	2
3.414	2
3.414	2
3.414	2
3.414	2
3.414	1.414
3.414	1.414
3.414	1.414
3.414	1.414
3.414	1.414
3.414	1.414
3.414	1.414
3.414	1.414
3.414	1.414
3.414	1.414
3.414	1.414
3.219	1.414
3	1.414
3	1.414
3	1.414
3	1
3	1
3	1
3	1
3	1
3	1
3	1
3	1
3	1
2.828	1
2.828	1
2.828	1
2.828	1
2.828	1
2.828	1
2.828	1
2.828	1
2.828	1
2.828	1
2.828	1
2.828	1
2.621	1
2.414	1
2.414	1
2.414	1
2.414	1
2.414	1
2.414	1
2.414	1
2.414	1
2.414	1
2.414	1
2.414	1
2.414	1
2.414	1
2.414	1
2.414	1
2.414	1
2.414	1
2.414	1
2.414	1
2.414	1
2.414	1
2.414	1
2.414	1
2.414	1
2.414	1
2.414	1
2.414	1
2.414	1
2.414	1
2.414	1
2.414	1
2.414	1
2.414	1
2.414
2.414
2.414
2.414
2.414
2.414
2.414
2.414
2.414
2.414
2.276
2
2
2
2
2
2
2
2
2
2
2
2
2
2
2
2
2
2
2
2
2
2
2
2
2
2
2
2
2
2
2
2
2
2
2
2
2
2
2
2
2
2
2
2
2
2
2
2
2
2
2
2
2
2
2
2
1.414
1.414
1.414
1.414
1.414
1.414
1.414
1.414
1.414
1.414
1.414
1.414
1.414
1.414
1.414
1.414
1.414
1.414
1.414
1.414
1.414
1.414
1.414
1.414
1.414
1.414
1.414
1.414
1.414
1.414
1.414
1.414
1.414
1.414
1.414
1.414
1.414
1.414
1.414
1.414
1.414
1.414
1.414
1.414
1.414
1.414
1.414
1.414
1.414
1.414
1.414
1
1
1
1
1
1
1
1
1
1
1
1
1
1
1
1
1
1
1
1
1
1
1
1
1
1
1
1
1
1
1
1
1
1
1
1
1
1
1
1
1
1
1
1
1
1
1
1
1
1
1
1
1
1
1
1
1
1
1
1
1
1
1
1
1
1
1
1
1
1
1
1
1
1
1
1
1
1
1
1
1
1
1
1
1
1
1
1
1
1
1
1
1
1
1
1
1
1
1
1
1
1
1
1
1
1
1
1
1
1
1
1
1
1
1
1
1
1
1
1
1
1
1
1
1
1
1
1
1
1
1
1
1
1
1
1
1
1
1
1
1
1
1
1
1
1
1
1
1
1
1
1
1
1
1
1
1
1
1
1
1
1
1
1
1
1
1
1
1
1
1
1
1
1
1
1
1
1
1
1
1
1
1
1
1
1
1
1
1
1
1
1
1
1
1
1
1
1
1
1
1
1
1
1
1
1
1
1
1
1
1
1
1
1
1
1
1
1
1
1
1
1
1
1
1
1
1
1
1
1
1
1
1
1
1
1
1
1
1
1
1
1
1
1
1
1
1
1
1
1
1
1
1
1
1
147
131.539
106.184
101.497
92.154
88.184
78.669
77.042
76.326
74.912
71.87
71.669
70.87
70.355
67.941
65.941
64.87
63.665
63.203
62.213
62.083
60.213
59.113
58.747
57.77
56.87
56.77
56.284
55.113
54.456
53.961
53.816
53.728
53.456
52.87
52.598
52.314
51.998
51.598
51.547
49.87
47.799
47.657
46.716
46.456
46.385
45.728
44.884
44.332
43.728
43.376
42.971
42.456
42.385
41.799
40.826
40.799
40.728
40.556
40.556
40.527
40.385
40.385
39.862
38.971
38.87
38.042
37.89
37.627
37.385
37.284
36.071
35.456
35.456
35.314
35.213
35.125
34.51
33.799
33.728
33.646
33.58
33.142
33.085
32.844
32.41
32.314
31.971
31.728
31.547
31.41
30.971
30.899
30.556
29.89
29.89
29.627
29.424
29.213
29.142
28.971
28.764
28.728
28.704
28.314
28.243
28.233
28.223
28.065
27.899
27.893
27.728
27.728
27.627
27.556
27.385
27.368
26.994
26.957
26.936
26.799
26.728
26.639
26.556
26.497
26.485
26.443
26.418
26.314
26.192
26.142
25.809
25.485
25.314
25.061
25.041
24.866
24.685
24.657
24.414
24.38
24.243
24.243
24.081
24.038
23.556
23.556
23.545
23.348
23.142
22.819
22.728
22.728
22.728
22.718
22.657
22.485
22.279
21.899
21.768
21.728
21.562
21.485
21.334
21.314
21.142
21.071
20.902
20.828
20.59
20.556
20.556
20.485
20.485
20.243
20.142
20.071
19.899
19.899
19.886
19.865
19.657
19.485
19.357
19.051
18.899
18.724
18.314
17.982
17.851
17.761
17.657
17.657
17.485
17.337
17.314
17.209
17.209
17.083
16.828
16.828
16.136
16.071
16.038
16.028
15.885
15.541
15.485
15.414
15.414
15.387
15.364
15.243
15.243
15.071
15.043
14.899
14.899
14.828
14.828
14.728
14.485
14.485
14.243
14.086
14.071
13.966
13.899
13.899
13.876
13.663
13.485
13.359
13.243
13.243
13.071
12.985
12.899
12.778
12.657
12.657
12.485
12.485
12.414
12.243
12.243
12.071
12.029
11.899
11.899
11.899
11.883
11.828
11.828
11.414
11.406
11.266
11.243
11.132
11.132
10.899
10.899
10.899
10.828
10.657
10.584
10.485
10.414
10.414
10.243
10.243
10.071
10.071
10.071
9.828
9.828
9.828
9.828
9.828
9.657
9.657
9.485
9.414
9.243
9.243
9.243
9.071
9
8.828
8.828
8.657
8.657
8.414
8.381
8.243
8.243
7.657
7.657
7.414
7.243
7.243
7.243
7.162
7.105
7.071
7
6.852
6.828
6.828
6.828
6.657
6.457
6.438
6.414
6.414
6.414
6.414
6.414
6.243
6.243
6.243
6.024
6
6
5.828
5.828
5.657
5.657
5.657
5.414
5.414
5.243
5.243
5.243
5.243
5
4.932
4.828
4.828
4.828
4.828
4.828
4.414
4.414
4.414
4.414
4.243
4.243
4.162
4
4
4
4
3.828
3.828
3.828
3.828
3.828
3.414
3.414
3.414
3.414
3.414
3.414
3.414
3.414
3.414
3.414
3.414
3.414
3
3
3
3
3
3
3
3
2.828
2.828
2.828
2.828
2.828
2.828
2.552
2.414
2.414
2.414
2.414
2.414
2.414
2.414
2.414
2.414
2.414
2.414
2.414
2.414
2.414
2.414
2
2
2
2
2
2
2
2
2
2
2
2
2
2
2
2
2
2
2
1.414
1.414
1.414
1.414
1.414
1.414
1.414
1.414
1.414
1.414
1.414
1.414
1.414
1.414
1.414
1.414
1.414
1.414
1.414
1.414
1.414
1.414
1
1
1
1
1
1
1
1
1
1
1
1
1
1
1
1
1
1
1
1
1
1
1
1
1
1
1
1
1
1
1
1
1
1
1
1
1
1
1
[truncated: 105 more rows]

## Sheet: Fig 1C (right)
Bin Center	Control	DNMT1iECKO
0	316	177
2	1283	616
4	146	52
6	39	22
8	18	5
10	10	6

## Sheet: Fig 1E (left)
Control	Dnmt1iECKO
6.98	8.98
7.8	24.95
13.59	19.18
10.74	13.9
18.75	12.51
12.19	12
40.43	14.29
15.67	0
9.83	0
41.31	0
13.87	0
5.69	0
15.78	0
28.45	0
10.68	0
42.08	0
90.53	0
22.78	0
31.77	0
10.11	0
20.08	0
9.83	0
8.26	0
10.03	0
17.06	0
23.12	0
48.62	0
46.24	0
0	0
0	0
0	0
0	0
0	0
0	0
0	0
0	0
0	0
0	0
0	0
0	0
0	0
0	0
0	0
0	0
0	0
0	0
0	0
0	0
0	0
0	0
0	0
0	0
0	0
0	0
0	0
0	0
0	0
0	0
0	0
0	0
0	0
0	0
0	0
0	0
0	0
0	0
0	0
0	0
0	0
0	0
0	0
0	0
0	7.06
0	6.07
8.53	12.72
9.6	29.48
19.57	12.85
13.48	31.36
31.89	20.61
58.61	0
9.2	0
26.35	0
50.94	0
15.86	0
10.59	0
12.57	0
19.78	0
19.07	0
12.49	0
7.89	0
0	0
0	0
0	0
0	0
0	0
0	0
0	0
0	0
0	0
0	0
0	0
0	0
0	0
0	0
0	0
0	0
0	0
0	0
0	0
0	0
0	0
0	0
0	0
0	0
0	0
0	0
0	0
0	0
0	0
0	0
0	0
0	0
0	0
0	0
0	0
0	0
0	0
0	0
0	0
0	0
0	0
0	0
0	0
0	0
0	0
0	0
0	9.28
0	16.73
0	22.29
0	8.5
0	17.38
0	8.5
0	9.91
0	14.89
0	12.49
0	0
0	0
0	0
0	0
15.36	0
28.07	0
19.66	0
2.99	0
23.28	0
5.65	0
11.49	0
9.98	0
21.65	0
17.09	0
52.59	0
25.89	0
19.93	0
8.47	0
0	0
0	0
0	0
0	0
0	0
0	0
0	0
0	0
0	0
0	0
0	0
0	0
0	0
0	0
0	0
0	0
0	0
0	0
0	0
0	0
0	0
0	0
0	0
0	0
0	0
0	0
0	0
0	0
0	0
0	0
0	0
0	0
0	0
0	0
0	0
0	0
0	0
0	0
0	0
0	0
0	0
0	0
0	0
0	0
0	0
0	0
0	0
0	0
0	0
0	0
0	26.99
10.49	21.88
11.68	6.99
33.53	17.8
12	6.95
13.02	5.82
16.78	29.31
12.88	17.53
19.93	0
18.41	0
28.79	0
19.66	0
11.32	0
24.31	0
16.25	0
11.49	0
13.9	0
36.94	0
14.53	0
12	0
14.84	0
9.5	0
25.58	0
31.48	0
20.22	0
20.47	0
9.04	0
18.69	0
15.78	0
0	0
0	0
0	0
0	0
0	0
0	0
0	0
0	0
0	0
0	0
0	0
0	0
0	0
0	0
0	0
0	0
0	0
0	0
0	0
0	0
0	45.46
0	6.95
0	0
0	0
0	0
0	0
0	0
0	0
0	0
0	0
0	0
0	0
0	0
0	0
0	0
0	0
0	0
0	0
0	0
0	0
0	0
0	0
11.03	0
16.13	0
40.94	0
19.38	0
22.1	0
26.55	0
14.12	0
28.6	0
26.32	0
26.11	0
5.69	0
16.13	0
9.6	0
31.96	0
12.72	9.85
10.59	0
32.52	0
28.19	0
34.43	0
15.09	0
12.51	0
8.98	0
0	0
0	0
0	0
0	0
0	0
0	0
0	0
0	0
0	0
0	0
0	9.85
0	12.8
0	13.63
0	15.37
0	21.01
0	15.33
0	34.55
0	16.07
0	0
0	0
0	0
0	0
0	0
0	0
0	0
0	0
0	0
0	12.19
0	8.73
0	7.02
0	17.45
0	7.19
0	0
0	0
0	0
0	0
0	0
0	0
0	0
0	0
0	0
0	0
0	0
0	0
0	12.33
0	8.03
0	4.94
0	21.47
0	23.04
0	0
0	0
32.29	0
27.45	0
15.15	0
21.99	0
9.99	0
8.62	0
0	0
0	0
0	0
0	12.61
0	14.58
0	9.5
0	1.75
0	5.94
0	0
0	0
0	0
0	0
0	0
0	0
0	0
0	0
0	0
0	0
0	0
0	0
0	27.26
16.34	8.18
7.51	4.55
11.04	0
11.11	0
31.99	0
24.86	0
14.36	0
15.74
24.98
28.75
17.65
9.14
9.59
41.08
6.92
14.61
6.56
6.72
0
0
0
0
0
0
0
9.13
25.38
37.69
13.08
21.3
18.58
4.93
22.21
0
0
0
0
0
0
0
0
0
0
0
0
0
0
0
0
0
9.61
17.45
12.71
41.43
21.45
14.52
17.12
12.8
7.96
9.4
77.76
23.42
16.59
11.91
0
0
0
0
0
0
0
0
0
0
10.84
13.44
6.67
9.14
5.94
14.07
17.28
10.61
15.49
12.58
9.43
7.07
0
0
0
0
0
0
0
0
0
0
0
0
0
0
0
0
0
0
0
0
0
0
0
0
0
0
0
8.94
5
18.27
23.11
5.68
23.52
26.51
10.27
14.39
10.5
7.96
10.15
0
0
0
0
0
0
0
0
0
0
0
0
0
0
0
0
0
0
0

## Sheet: Fig 1E (right)-DK
	Control	DNMT1iECKO
	86.5	67
	75.8	54.6
	39	52

## Sheet: Fig 1F
Control	Dnmt1iECKO
17.1084	0.0257242
5.47356	0.0491101
12.3136	0.0249576

## Sheet: Fig 1G (left)
	Control	Dnmt1iECKO
	16.3	11
	15.7	10.8
	15.9	14
	19.2	16

## Sheet: Fig 1G (right)
Control	Dnmt1iECKO
63	10
54	22
63	23
78	18

## Sheet: Fig 1H (left)
Control	Dnmt1iECKO
192	1
1	1
0	3
1	1
0	1
1	1
0	3
1	1
1	0
0	1
0	1
1	1
0	5
1	1
0	1
1	1
0	1
0	1
0	263
1	1
0	1
1	3
1	3
1	1
1	1
1	1
1	1
0	1
0	1
1	0
0	0
0	3
1	0
0	0
0	1
0	3
1	1
0	1
1	1
0	1
1	0
1	1
0	1
1	1
1	1
1	1
0	0
1	1
0	1
1	3
1	1
0	0
0	1
1	1
4	1
1	3
1	1
102	1
0	9
1	0
1	0
1	0
1	1
1	0
1	1
1	0
1	1
0	0
1	0
1	1
1	1
0	1
1	0
0	1
1	1
0	0
0	1
0	1
0	1
0	1
1	1
1	1
3	1
0	0
7	0
1	29
0	1
1	0
0	1
1	11
3	1
1	1
0	1
0	1
0	1
0	1
1	7
1	11
0	1
5	0
0	1
1	1
1	1
1	0
1	1
1	1
0	1
4	1
0	1
1	1
1	1
1	1
1	0
1	1
0	1
115	1
1	10
0	3
0	1
5	0
1	0
1	1
1	1
1	1
1	3
1	0
1	0
0	0
1	7
0	1
1	1
1	1
1	1
1	1
1	1
1	1
1	0
0	1
5	1
0	1
1	1
0	0
0	1
1	1
1	0
0	3
1	0
18	1
5	1
1	1
1	1
1	1
1	1
0	0
1	1
1	0
1	1
0	1
1	31
1	1
1	1
1	0
1	0
1	1
0	1
1	1
1	0
1	22
0	1
1	0
1	1
0	1
1	139
1	3
0	1
1	1
1	1
1	0
0	0
1	6
7	1
1	1
1	1
1	1
0	0
1	1
1	0
0	0
3	1
0	1
1	1
1	0
1	0
0	1
2	0
0	1
1	1
1	2
143	0
1	0
16	1
1	1
1	1
0	1
0	29
1	1
0	1
8	1
1	4
11	3
1	6
0	1
0	1
9	0
0	0
1	0
0	1
1	0
1	0
1	1
0	1
0	0
2	1
1	1
1	1
1	0
0	4
1	1
0	1
5	0
1	1
4	1
1	1
0	1
0	0
20	1
1	4
5	37
1	1
1	1
1	1
1	3
4	0
0	1
1	0
0	1
1	1
1	0
8	1
0	1
3	0
1	1
1	1
1	102
1	0
1	1
0	0
1	1
0	1
1	6
170	1
8	1
1	0
21	0
0	1
1	5
1	1
1	0
1	1
0	0
0	1
0	1
4	1
1	0
1	1
0	1
1	0
0	1
4	3
1	0
0	1
1	0
0	1
1	0
1	1
0	1
3	0
1	0
1	1
1	1
0	0
1	1
0	1
1	1
1	1
1	3
1	1
0	1
1	0
1	1
1	1
0	1
0	1
1	1
1	0
0	1
1	1
1	1
0	1
0	1
0	1
0	1
1
0
0
1
1
1
5
0
1
1
1
1
1
1
1
1
1
1
1
1
1
1
1
0
1
1
1
0
0
0
0
1
0
1
1
1
0
0
1
0
1
1
1
1
1
1
1
0
0
0
1
1
0
1
1
1
1
1
0
1
1
1
3
1
0
12
0
1
1
0
1
0
3
1
1
0
7
1
0
0
1
3
0
3
0
4
1
2
1
1
19
1
1
0
1
1
1
1
1
1
1
4
1
1
1
1
0
0
0
0
1
1
1
1
0
1
0
1
0
1
0
1
1
1
0
1
1
1
1
1
1
0
1
0
1
1
0
0
1
1
1
1
0
1
0
1
1
1
0
0
0
1
1
0
0
0
0
0
0
3
0
0
1
0
0
1
0
0
0
1
1
0
0
1
0
0
1
1
1
1
0
1
1
1
1
0
1
1
1
1
1
1
1
1
1
1
1
1
0
1
0
2
1
1
0
1
1
1
1
1
1
0
0
1
0
1
1
0
1
3
0
1
1
1
0
1
1
0
0
0
1
1
0
0
0
1
0
0
0
1
0
3
1
0
1
1
16
0
1
0
1
1
0
0
0
2
1
0
1
0
1
0
1
0
1
1
0
0
0
1
1
1
1
1
0
0
1
1
1
4
0
0
0
1
0
0
0
1
1
12
0
0
0
1
1
1
0
1
0
0
0
1
1
0
1
1
1
1
0
3
1
1
1
1
1
1
1
0
23
0
1
2
0
1
84
0
0
0
1
9
1
1
1
1
0
0
0
1
1
1
1
1
1
0
1
0
1
1
1
1
3
1
1
1
1
52
3
1
1
1
1
1
5
0
0
1
1
1
0
1
1
1
1
1
0
1
0
1
0
0
1
0
0
1
3
1
1
0
1
0
0
1
5
1
18
0
1
1
1
0
0
1
1
1
0
0
1
0
0
1
1
1
1
0
0
0
0
0
0
1
1
1
1
1
32
0
0
1
0
1
1
1
1
0
1
1
0
0
1
1
1
1
0
1
1
0
0
1
0
1
1
0
0
1
1
0
1
1
1
46
1
1
1
1
6
0
1
1
0
0
1
1
0
1
1
1
0
1
1
25
0
1
1
0
0
0
0
1
1
1
0
3
0
0
1
1
0
1
0
1
0
1
1
0
0
0
0
0
1
8
1
15
1
0
1
0
0
1
0
0
1
1
1
0
1
1
1
1
1
0
0
1
1
27
1
1
0
0
1
1
0
1
1
3
1
0
1
1
1
1
1
0
1
0
0
1
1
1
1
1
1
1
1
1
1
1
0
1
1
1
1
1
1
1
0
0
1
1
0
1
1
1
3
1
1
1
1
1
1
1
1
0
1
1
1
1
1
1
1
0
0
0
1
1
0
0
1
3
0
0
1
1
1
0
0
1
1
1
1
7
0
1
0
1
1
0
1
1
1
1
0
1
1
1
5
1
0
0
1
1
1
3
1
1
1
1
1
1
1
1
1
0
0
0
1
0
1
1
1
0
1
1
1
1
1
1
0
9
1
18
12
0
0
1
0
1
1
1
1
0
5
1
0
0
0
1
0
1
0
0
1
0
1
1
1
1
0
0
1
0
1
1
1
1
1
1
0
0
0
1
1
1
0
1
0
0
1
1
1
0
1
0
1
0
1
1
1
1
0
0
3
0
0
0
0
0
0
0
0
0
1
1
0
1
1
0
1
0
0
1
1
0
1
1
1
0
0
0
18
0
1
0
1
0
0
1
9
1
6
3
1
0
1
0
0
1
1
0
0
1
1
5
0
3
0
1
1
0
0
1

[truncated: 84 more sheets: Fig 1H (right), Fig 2A , Fig 2B, Fig 2C, Fig 2D, Fig 2E, Fig 2F, Fig 2G (left), Fig 2G (right), Fig 2H (left), Fig 2H (right), Fig 3B , Fig 3D (CD8), Fig 3D (CD11c), Fig 3D (F480), Fig 3D (CD45), Fig 3F, Fig 3G (left), Fig 3G (right), Fig 3I …]
